# Supplementary material for: Comparison of the frequency of loss‐of‐function LZTR1 variants between schwannomatosis patients and the general population
Source: Hum Mutat. 2022 Apr 14;43(7):919–27. doi: 10.1002/humu.24376 (PMC9324957; doi:10.1002/humu.24376)
Supplement: Supplementary file 2 — Supporting information. [file HUMU-43-919-s002.xlsx]

## Sheet: Sheet1
Genomic variant	Protein alteration	Exon	Probands*	Reference(s)	ClinVar classification	Meets clinical criteria	Variant Effect Classifier	Splice AI (prediction score)**	AlamutVisualPlus***	Variant alleles in gnomAD	Evidence classifiers	Classification (point score)
c.27delG	p.Gln10ArgfsTer15	1	5	Piotrowski et al. 2014; Smith et al. 2015; Smith et al. 2017; Louvrier et al 2018	Pathogenic	Yes, PP4	PVS1 (truncating frameshift)	NC	NC	10/155536 (0.0000643), PS4_M	PVS1, PS4_M, PP4	Pathogenic (11)
c.73delG	p.Ala25ProfsTer17	1	1	Jordan et al. 2018	NC	Yes, PP4	PVS1 (truncating frameshift)	NC	NC	N/A, PM2	PVS1, PM2, PP4	Pathogenic (11)
c.231delA	p.Asp78MetfsTer23	2	1	Muthasamy et al. 2021	NC	Yes, PP4	PVS1 (truncating frameshift)	NC	NC	N/A, PM2	PVS1, PM2, PP4	Pathogenic (11)
c.238dupA	p.Ile80AsnfsTer15	2	1	Piotrowski et al. 2014	NC	Yes, PP4	PVS1 (truncating frameshift)	NC	NC	N/A, PM2	PVS1, PM2, PP4	Pathogenic (11)
c.243T>G	p.Tyr81Ter	2	1	Paganini et al. 2015	NC	Yes, PP4	PVS1 (truncating nonsense)	NC	NC	2/236946 (0.00000844), classifier not used	PVS1, PP4	Likely pathogenic (9)
c.264-13G>A	p.Lys89CysfsTer16	3	4	Piotrowski et al. 2014; Louvrier et al. 2018; Dellier et al. 2019; Alaidarous et al. 2019	Likely Pathogenic	Yes, PP4	PVS1 (Non-canonical splice acceptor; RNA-confirmed truncating effect)	Acceptor Loss (0.86) +13, Acceptor gain (0.99) +2	Predicted change at acceptor site 13 bps downstream: -48.3%	10/236874 (0.0000422), PS4_M	PVS1, PS4_M, PP4	Pathogenic (11)
c.321-2A>C	?	4	1	Kehrer-Sawatzki et al. 2018	NC	Yes, PP4	PVS1 (-2 splice acceptor; predicted out-of-frame)	Acceptor Loss (0.98) +2	Predicted change at acceptor site 2 bps downstream: -100.0%	N/A, PM2	PVS1, PM2, PP4	Pathogenic (11)
c.321-2delA	skip E4	4	1	Hutter et al. 2014	NC	Yes, PP4	PVS1 (-2 splice acceptor; RNA-confirmed truncating effect)	Acceptor Loss (0.98) +2	Predicted change at acceptor site 2 bps downstream: -100.0%	N/A, PM2	PVS1, PM2, PP4	Pathogenic (11)
c.352dupC	p.Arg118ProfsTer28	4	2	Hutter et al. 2014 (annotated as c.347_348insC); Paganini et al. 2015	NC	Yes, PP4	PVS1 (truncating frameshift)	NC	NC	1/31248 (0.000032), classifier not used	PVS1, PP4	Likely pathogenic (9)
c.401-2A>G	p.?	5	1	Smith et al. 2015	NC	Yes, PP4	PVS1 (-2 splice acceptor; predicted out-of-frame)	Acceptor Loss (1.0) +2, Acceptor gain (0.19) 43	Predicted change at acceptor site 2 bps downstream: -100.0%	N/A, PM2	PVS1, PM2, PP4	Pathogenic (11)
c.428delA	p.Asn143IlefsTer4	5	1	Louvrier et al. 2018	NC	Yes, PP4	PVS1 (truncating frameshift)	NC	NC	N/A, PM2	PVS1, PM2, PP4	Pathogenic (11)
c.513delG	p.Leu171PhefsTer29	6	1	Paganini et al. 2015	NC	Yes, PP4	PVS1 (truncating frameshift)	NC	NC	N/A, PM2	PVS1, PM2, PP4	Pathogenic (11)
c.555_556dupCA	p.Lys186ThrfsTer15	6	1	Paganini et al. 2015	NC	Yes, PP4	PVS1 (truncating frameshift)	NC	NC	N/A, PM2	PVS1, PM2, PP4	Pathogenic (11)
c.570delT	p.Phe190LeufsTer10	6	1	Smith et al. 2015	NC	Yes, PP4	PVS1 (truncating frameshift)	NC	NC	2/236868 (0.00000844), classifier not used	PVS1, PP4	Likely pathogenic (9)
c.594-3C>G	p.Leu199TrpfsTer34	7	1	Piotrowski et al. 2014	NC	Yes, PP4	PVS1 (Non-canonical splice acceptor; RNA-confirmed truncating effect)	Acceptor Loss (0.9) +3, Acceptor gain (0.07) 1	Predicted change at acceptor site 3 bps downstream: -70.8%	N/A, PM2	PVS1, PM2, PP4	Pathogenic (11)
c.628C>T	p.Arg210Ter	7	2	Paganini et al. 2015; Kehrer-Sawatzki et al. 2018	Pathogenic	Yes, PP4	PVS1 (truncating nonsense)	NC	NC	18/267356 (0.0000673), classifier not used	PVS1, PP4	Likely pathogenic (9)
c.652-34G>T	p.?	8	1	Louvrier et al. 2018	NC	Yes, PP4	BP4 (non-canonical splice acceptor; no predicted splice change)	No change	No predicted impact	17/ 267464 (0.0000636), BS1_M	BS1_M, BP4, PP4	Likely Benign (-2)
c.685_692delTGCAACTT	p.Cys229ProfsTer28	8	1	Louvrier et al. 2018	NC	Yes, PP4	PVS1 (truncating frameshift)	NC	NC	N/A, PM2	PVS1, PM2, PP4	Pathogenic (11)
c.692delT	p.Phe231SerfsTer21	8	1	Alaidarous et al. 2019	NC	Yes, PP4	PVS1 (truncating frameshift)	NC	NC	N/A, PM2	PVS1, PM2, PP4	Pathogenic (11)
c.791+1G>A	p.Trp265Ter	8	1	Paganini et al. 2015; (RNA analysis by Gripp et al 2017)	Pathogenic	Yes, PP4	PVS1 (+1 splice donor; RNA-confirmed truncating effect)	Donor Loss (0.93) -1, Donor Gain (0.09) 34	Predicted change at donor site 1 bps upstream: -100.0%	20/263100 (0.000076), BS1_M	PVS1, BS1_M, PP4	Likely pathogenic (7)
c.842delC	p.Pro281ArgfsTer70	9	1	Smith et al. 2015	NC	Yes, PP4	PVS1 (truncating frameshift)	NC	NC	N/A, PM2	PVS1, PM2, PP4	Pathogenic (11)
c.891T>G	p.Tyr297Ter	9	1	Louvrier et al. 2018	NC	Yes, PP4	PVS1 (truncating nonsense)	NC	NC	N/A, PM2	PVS1, PM2, PP4	Pathogenic (11)
c.964G>T	p.Glu322Ter	9	1	Smith et al. 2015	NC	Yes, PP4	PVS1 (truncating nonsense)	NC	NC	N/A, PM2	PVS1, PM2, PP4	Pathogenic (11)
c.967_980delGTCGTCCAGCCCAG	p.Val323LeufsTer9	9	1	Louvrier et al. 2018	NC	Yes, PP4	PVS1 (truncating frameshift)	NC	NC	N/A, PM2	PVS1, PM2, PP4	Pathogenic (11)
c.975delG	p.Gln325HisfsTer26	9	2	Farschtschi et al. 2016; Kehrer-Sawatzki et al. 2018	NC	Yes, PP4	PVS1 (truncating frameshift)	NC	NC	N/A, PM2	PVS1, PM2, PP4	Pathogenic (11)
c.993+1G>T	?	9	1	Louvrier et al. 2018	NC	Yes, PP4	PVS1 _M (+1 splice donor; predicted in-frame)	Donor Loss (1.0) -1, Donor Gain (0.12) -28	Predicted change at donor site 1 bps upstream: -100.0%	2/149334 (0.0000134), classifier not used	PVS1_M, PP4	Tepid VUS (3)
c.1015G>T	p.Glu339Ter	10	1	Louvrier et al. 2018	NC	Yes, PP4	PVS1 (truncating nonsense)	NC	NC	1/236464 (0.00000423), classifier not used	PVS1, PP4	Likely pathogenic (9)
c.1018C>T	p.Arg340Ter	10	2	Paganini et al. 2015; Kehrer-Sawatzki et al. 2018	Conflicting Interpretations	Yes, PP4	PVS1 (truncating nonsense)	NC	NC	17/267460 (0.0000636), classifier not used	PVS1, PP4	Likely pathogenic (9)
c.1084C>T	p.Arg362Ter	10	2	Louvrier et al. 2018; Jordan et al. 2019	Pathogenic/Likely Pathogenic	Yes, PP4	PVS1 (truncating nonsense)	NC	NC	16/268092 (0.0000597), classifier not used	PVS1, PP4	Likely pathogenic (9)
c.1126C>T	p.Gln376Ter	10	2	Louvrier et al. 2018; Deiller et al. 2019	NC	Yes, PP4	PVS1 (truncating nonsense)	NC	NC	1/235690 (0.00000424), classifier not used	PVS1, PP4	Likely pathogenic (9)
c.1203C>G	p.Tyr401Ter	11	1	Herrero et al. 2020	NC	Yes, PP4	PVS1 (truncating nonsense)	NC	NC	N/A, PM2	PVS1, PM2, PP4	Pathogenic (11)
c.1299C>G	p.Tyr433Ter	12	1	Louvrier et al. 2018	NC	Yes, PP4	PVS1 (truncating nonsense)	NC	NC	N/A, PM2	PVS1, PM2, PP4	Pathogenic (11)
c.1312G>T	p.Glu438Ter	12	1	Hutter et al. 2014	NC	Yes, PP4	PVS1 (truncating nonsense)	NC	NC	N/A, PM2	PVS1, PM2, PP4	Pathogenic (11)
c.1353+1G>A	p.?	12	1	Smith et al. 2015	NC	Yes, PP4	PVS1 _M (+1 splice donor; predicted in-frame)	Donor Loss (0.99) -1, Donor Gain (0.2) -6	Predicted change at donor site 1 bps upstream: -100.0%	N/A, PM2	PVS1_M, PM2, PP4	Hot VUS (5)
c.1373dupG	p.His459ProfsTer210	13	1	Paganini et al. 2015	Pathogenic	Yes, PP4	PVS1 (truncating frameshift)	NC	NC	N/A, PM2	PVS1, PM2, PP4	Pathogenic (11)
c.1449+1G>A	r.1354_1449del	13	1	Piotrowski et al. 2014	NC	Yes, PP4	PVS1_M (+1 splice donor with RNA confirmed in-frame deletion)	Donor Loss (0.99) -1, Donor Gain (0.65) 4	Predicted change at donor site 1 bps upstream: -100.0%	1/219672 (0.00000455), classifier not used	PVS1_M, PP4	Tepid VUS (3)
c.1480_1481insAG	p.Arg494LysfsTer63	14	1	Hutter et al. 2014	NC	Yes, PP4	PVS1 (truncating frameshift)	NC	NC	N/A, PM2	PVS1, PM2, PP4	Pathogenic (11)
c.1483dupG	p.Glu495GlyfsTer174	14	1	Smith et al. 2015	NC	Yes, PP4	PVS1 (truncating frameshift)	NC	NC	N/A, PM2	PVS1, PM2, PP4	Pathogenic (11)
c.1486delG	p.Ala496ProfsTer60	14	1	Paganini et al. 2015	NC	Yes, PP4	PVS1 (truncating frameshift)	NC	NC	N/A, PM2	PVS1, PM2, PP4	Pathogenic (11)
c.1576C>T	p.Gln526Ter	14	1	Louvrier et al. 2018	NC	Yes, PP4	PVS1 (truncating nonsense)	NC	NC	4/223180 (0.0000179), BS1_M	PVS1, BS1_M, PP4	Likely pathogenic (7)
c.1602delA	p.Lys534AsnfsTer22	14	1	Paganini et al. 2015	NC	Yes, PP4	PVS1 (truncating frameshift)	NC	NC	N/A, PM2	PVS1, BS4, PM2, PP4	Likely pathogenic (7)
c.1653C>G	p.Tyr551Ter	15	1	Kehrer-Sawatzki et al. 2018	NC	Yes, PP4	PVS1 (truncating nonsense)	NC	NC	N/A, PM2	PVS1, PM2, PP4	Pathogenic (11)
c.1751dupA	p.Ser585GlufsTer84	15	1	Piotrowski et al. 2014	Likely Pathogenic	Yes, PP4	PVS1 (truncating frameshift)	NC	NC	1/235772 (0.00000424), classifier not used	PVS1, PP4	Likely pathogenic (9)
c.1779delA	p.Gln593HisfsTer7	15	1	Paganini et al. 2015	NC	Yes, PP4	PVS1 (truncating frameshift)	NC	NC	1/234804 (0.00000426), classifier not used	PVS1, PP4	Likely pathogenic (9)
c.1785+2delT	p.?	15	1	Smith et al. 2017	NC	Yes, PP4	PVS1 (loss of +2 splice donor predicted out-of-frame)	Donor Loss (0.99) -1, Donor Gain (0.97) 0	Predicted change at donor site 2 bps upstream: -100.0%	N/A, PM2	PVS1, PM2, PP4	Pathogenic (11)
c.1786-1G>A	p.?	16	1	Jordan et al. 2019	NC	Yes, PP4	PVS1 (loss of -1 splice acceptor predicted out-of-frame)	Acceptor Loss (0.98) 1, Acceptor Gain (0.92) 2	Predicted change at acceptor site 1 bps downstream: -100.0%	1/250824 (0.00000399) Low Quality, PM2_P	PVS1, PM2_P, PP4	Pathogenic (10)
c.1807delG	p.Val603Ter	16	1	Paganini et al. 2015	NC	Yes, PP4	PVS1 (truncating frameshift)	NC	NC	N/A, PM2	PVS1, PM2, PP4	Pathogenic (11)
c.1893delG	p.Lys632SerfsTer20	16	1	Smith et al. 2015	NC	Yes, PP4	PVS1 (truncating frameshift)	NC	NC	N/A, PM2	PVS1, PM2, PP4	Pathogenic (11)
c.1957dupC	p.Gln653ProfsTer16	17	1	Louvrier et al. 2018	NC	Yes, PP4	PVS1 (truncating frameshift)	NC	NC	N/A, PM2	PVS1, PM2, PP4	Pathogenic (11)
c.2220-16_2220-14delCTT	p.?	19	1	Piotrowski et al. 2014	NC	Yes, PP4	Classifier not used (Non-canonical splice variant; predicted splice change)	Acceptor Loss (0.59) 17, Acceptor Gain (0.19) -6	Predicted change at acceptor site 16 bps downstream: -51.0%	1/236276 (0.00000423), classifier not used	PP3, PP4	Cool VUS (2)
c.2247C>A	p.Tyr749Ter	19	2	Hutter et al. 2014; Kehrer-Sawatzki et al. 2018	NC	Yes, PP4	PVS1 (truncating nonsense)	NC	NC	N/A, PM2	PVS1, PM2, PP4	Pathogenic (11)
c.2284C>T	p.Gln762Ter	19	2	Paganini et al. 2015; Smith et al. 2015	NC	Yes, PP4	PVS1 (truncating nonsense)	NC	NC	N/A, PM2	PVS1, PM2, PP4	Pathogenic (11)
c.2348_2351delCGCA	p.Thr783ArgfsTer5	20	1	Piotrowski et al. 2014	Likely Pathogenic	Yes, PP4	PVS1 (truncating frameshift)	NC	NC	N/A, PM2	PVS1, PM2, PP4	Pathogenic (11)
c.2350_2360delCAGGCACTGGA	p.Gln784HisfsTer63	20	1	Jordan et al. 2019	VUS	Yes, PP4	PVS1 (truncating frameshift)	NC	NC	N/A, PM2	PVS1, PM2. PP4	Pathogenic (11)
c.2407-2A>G	p.?	21	1	Louvrier et al. 2018	Conflicting Interpretations	Yes, PP4	PVS1_M (loss of -2 splice acceptor for final exon)	Acceptor Loss (0.99) 2, Acceptor Gain (0.7) -40	Predicted change at acceptor site 2 bps downstream: -100.0%	N/A, PM2	PVS1_M, PM2, PP4	Hot VUS (5)
c.2487dupA	p.Asp830ArgfsTer21	21	1	Paganini et al. 2015	NC	Yes, PP4	PVS1_M (truncating frameshift in final exon)	NC	NC	4/282206 (0.0000142) Low Confidence, PM2_P	PVS1_M, PM2_P, PP4	Warm VUS (4)
Supplementary Table Legend:
*Probands indicates the total number of unrelated individuals identified with each variant across all publications.
**Splice AI Δ scores were considered supportive of a splice effect when they were ≥0.5, indicating a “confident” prediction of disruption to splicing.
***AlamutVisualPlus scores were used when the output report predicted a likely effect on splicing.
NC = Not calculated
BS4 was not used if an unaffected relative carried the variants, due to the known incomplete penetrance of LZTR1-associated schwannomatosis. However, BS4 was used if an affected relative did not carry the variant.
PM2 was applied when a variant was absent from controls. If a variant was seen in controls, but flagged as low confidence/dubious quality, then PM2 was applied with reduced strength (PM2_P).
BS1/PS4 Due to the rarity and known incomplete penetrance of LZTR1-associated schwannomatosis modifications were made to the strength of these classifiers. If a variant was seen in 1-2 affected probands and controls, or 2 affected probands and >2 controls, then neither classifier was used. If a variant was seen once in the case cohort and >2 times in controls, then BS1 was used at a moderate leve…
Classification of combined PVS1+PP4 is used as per the points based system (Tavtigian et al 2018) and recommendations by Garrett A, et al. 2020.
Application of PVS1 was carried out as per recommendations by Abou Tayoun et al 2018
